# Supplementary material for: Systemic Sclerosis Dermal Fibroblast Exosomes Trigger Type 1 Interferon Responses in Keratinocytes via a TBK/JAK/STAT Signaling Axis
Source: Arthritis Rheumatol. 2024 Nov 12;77(3):322–34. doi: 10.1002/art.43029 (PMC11865698; doi:10.1002/art.43029)
Supplement: Supplementary file 10 — Appendix S2: Supporting Information. [file ART-77-322-s003.xlsx]

## Sheet: Foglio1
	sex	subset	age	died	rapidly_progressive_presentation	disease_duration	antibody_type	lung_fibrosis	reflux	digital_ulcer_ever	teleangectasia	MMF	Cyclo	RTX	vasoactive_drugs	mR_skinscore	other_manifestations	pulmonary_artery_hypertension
STRIKE262	M	diffuse	55	0	1	60	scl70	mild	1	1	0	1	1	0	nifedipine	10	pericardial_effusion	0
STRIKE263	F	diffuse	63	1	1	24	unknown_blots always negative	severe	1	1	1	0	1	0	aspirin	22	pericardial_effusion	0
STRIKE279	F	limited	39	0	0	48	scl70	mild	1	0	0	1	0	0	nifedipine	2	0	0
FDG130	F	diffuse	52	0	1	144	scl70	mild	1 + gave	1	1	1	1	0	0	12 (5 in 2022)	secondary_SJS	0
STRIKE200	M	limited	62	1	0	72	scl70	mild	1	1	1	1	1	0	sildenafil_iloprost	8	sarcoidosis_heart_lungs	0
STRIKE273	F	diffuse	52	0	1	48	PmScl75_PmScl100	minimal	1 + incontinence	0	1	1	1	0	0	32 (lowered to 24, then to 7 in 2022)	myositis	0
